# Supplementary material for: A New Strain of Lecanicillium uredinophilum Isolated from Tibetan Plateau and Its Insecticidal Activity
Source: Microorganisms. 2022 Sep 14;10(9):1832. doi: 10.3390/microorganisms10091832 (PMC9501334; doi:10.3390/microorganisms10091832)
Supplement: Supplementary file 1 [file microorganisms-10-01832-s001.zip]

Archive with 5 entries (5 files):
- S3 ITS distance.xlsx
- S4 RPB1 Distance.xlsx
- S5 RPB2 distance.xlsx
- Table S1.pdf
- Table S2.pdf
