# Supplementary material for: A New Strain of Lecanicillium uredinophilum Isolated from Tibetan Plateau and Its Insecticidal Activity
Source: Microorganisms. 2022 Sep 14;10(9):1832. doi: 10.3390/microorganisms10091832 (PMC9501334; doi:10.3390/microorganisms10091832)
Supplement: Supplementary file 1 [file microorganisms-10-01832-s001.zip › S3 ITS distance.xlsx]

## Sheet: MatrixOutput
	Lecanicillium_acerosum_CBS418.81	L._attenuatum_CBS402.78	L._flavidum_CBS300.70D	L._fungicola_var._aleophilum_CBS357.80	L._fungicola_var._fungicola_CBS992.69	L._fusisporum_CBS164.70	L._lecanii_CBS101247	L._psalliotae_CBS532.81(2)	L._sabanense_JCHA5	L._sp._GZUIFR-lun1403	L._tenuipes_CBS309.85	L._wallacei_CBS101237	Simplicillium_lanosoniveum_CBS704.86	QHLA	L.uredinophilum_KUN101466	L._psalliotae_CBS532.81	L._aphanocladii_GZUIFR-lun1505
Lecanicillium_acerosum_CBS418.81
L._attenuatum_CBS402.78	0.11134
L._flavidum_CBS300.70D	0.131959	0.0736196
L._fungicola_var._aleophilum_CBS357.80	0.131687	0.077551	0.0408163
L._fungicola_var._fungicola_CBS992.69	0.127572	0.0714286	0.0306122	0.0142566
L._fusisporum_CBS164.70	0.127835	0.0408163	0.0903491	0.0881148	0.0819672
L._lecanii_CBS101247	0.107991	0.0276596	0.0728051	0.0811966	0.0769231	0.0470085
L._psalliotae_CBS532.81(2)	0.127572	0.0243902	0.0633947	0.0693878	0.0632653	0.0325866	0.0425532
L._sabanense_JCHA5	0.110417	0.0246407	0.0743802	0.0783505	0.0762887	0.0494845	0.00645161	0.0410678
L._sp._GZUIFR-lun1403	0.107991	0.0276596	0.0728051	0.0811966	0.0769231	0.0470085	0	0.0425532	0.00645161
L._tenuipes_CBS309.85	0.124224	0.0699588	0.090535	0.0841889	0.0759754	0.0907216	0.075431	0.0780287	0.0810811	0.075431
L._wallacei_CBS101237	0.166667	0.115464	0.116183	0.10559	0.10559	0.113402	0.104701	0.111111	0.108333	0.104701	0.10625
Simplicillium_lanosoniveum_CBS704.86	0.163866	0.150313	0.15304	0.146444	0.146444	0.14405	0.140998	0.154167	0.149789	0.140998	0.147368	0.154008
QHLA	0.115226	0.01222	0.0696721	0.0736196	0.0674847	0.0386965	0.0255864	0.0243902	0.0226337	0.0255864	0.0699588	0.113169	0.152083
L.uredinophilum_KUN101466	0.119588	0.0162602	0.0736196	0.0755102	0.0714286	0.0408163	0.0234043	0.0284553	0.0246407	0.0234043	0.0802469	0.11134	0.150313	0.0183299
L._psalliotae_CBS532.81	0.129098	0.0243902	0.0673469	0.0733198	0.0672098	0.0346232	0.0425532	0.0020284	0.0410678	0.0425532	0.0778689	0.113169	0.15625	0.0243902	0.0304878
L._aphanocladii_GZUIFR-lun1505	0.125	0.0325203	0.077551	0.0814664	0.0733198	0.0549898	0.0553191	0.0223124	0.0533881	0.0553191	0.079918	0.117284	0.152083	0.0365854	0.0365854	0.026

## Sheet: Caption
Table. Estimates of Evolutionary Divergence between Sequences
The number of base differences per site from between sequences are shown. This analysis involved 17 nucleotide sequences. Codon positions included were 1st+2nd+3rd+Noncoding. All ambiguous positions were removed for each sequence pair (pairwise deletion option). There were a total of 500 positions in the final dataset. Evolutionary analyses were conducted in MEGA X [1]
1. Kumar S., Stecher G., Li M., Knyaz C., and Tamura K. (2018). MEGA X: Molecular Evolutionary Genetics Analysis across computing platforms. Molecular Biology and Evolution 35:1547-1549.
Disclaimer: Although utmost care has been taken to ensure the correctness of the caption, the caption text is provided "as is" without any warranty of any kind. Authors advise the user to carefully check the caption prior to its use for any purpose and report any errors or problems to the authors immediately (www.megasoftware.net). In no event shall the authors and their employers be liable for a…
